# Supplementary material for: Nutritional Status, Dietary Intake, and Adherence to the Mediterranean Diet of Children with Celiac Disease on a Gluten-Free Diet: A Case-Control Prospective Study
Source: Nutrients. 2020 Jan 4;12(1):143. doi: 10.3390/nu12010143 (PMC7019969; doi:10.3390/nu12010143)
Supplement: Supplementary file 1 [file nutrients-12-00143-s001.zip]

Archive with 1 entries (1 files):
- nutrients-673512-supplementary.docx
